# Supplementary material for: Magmatism controls global oceanic transform fault topography
Source: Nat Commun. 2024 Mar 1;15:1914. doi: 10.1038/s41467-024-46197-9 (PMC10907720; doi:10.1038/s41467-024-46197-9)
Supplement: Supplementary file 3 — Source Data [file 41467_2024_46197_MOESM3_ESM.xls]

## Sheet: TableS1
#	MT	cohesion [MPa]	transform width [km]	overburden density [kg/m3]	Vx [cm/yr]	H_Litho [km]	transform Length [km]	avg FZ [m]	avg TF [m]	FZ-TF [m]	avg across-TF [m]
1	0.7	40	2	1	2	6	32	-2042	-3841	1799	-3903
2	0.8	40	2	1	2	6	32	-1543	-3119	1576	-3177
3	0.9	40	2	1	2	6	32	-1472	-2454	982	-2521
4	0.92	40	2	1	2	6	32	-1100	-2005	905	-2051
5	0.96	40	2	1	2	6	32	-622	-1413	791	-1470
6	0.98	40	2	1	2	6	32	-332	-965	633	-999
7	0.99	40	2	1	2	6	32	1	-585	586	-609
8	1	40	2	1	2	6	32	41	-280	321	-318
9	1.01	40	2	1	2	6	32	56	-17	73	-129
10	1.02	40	2	1	2	6	32	58	97	-39	174
11	1.02	40	1	1	2	6	32	72	-49	121	-103
12	1.04	40	1	1	2	6	32	95	65	30	125
13	1.06	40	1	1	2	6	32	109	141	-32	203
14	1.08	40	1	1	2	6	32	99	194	-95	260
15	1.1	40	1	1	2	6	32	131	226	-95	290
16	0.7	60	2	1	2	6	32	-2092	-3926	1834	-3986
17	0.8	60	2	1	2	6	32	-1545	-3188	1643	-3258
18	0.9	60	2	1	2	6	32	-1431	-2530	1099	-2583
19	0.92	60	2	1	2	6	32	-1115	-2155	1040	-2206
20	0.96	60	2	1	2	6	32	-670	-1558	888	-1609
21	0.98	60	2	1	2	6	32	-371	-1129	758	-1171
22	0.99	60	2	1	2	6	32	-58	-784	726	-830
23	1	60	2	1	2	6	32	38	-584	622	-625
24	1.01	60	2	1	2	6	32	61	-289	350	-359
25	1.02	60	2	1	2	6	32	69	-5	74	-160
26	1.02	60	1	1	2	6	32	66	-143	209	-205
27	1.04	60	1	1	2	6	32	95	17	78	-126
28	1.06	60	1	1	2	6	32	110	49	61	121
29	1.08	60	1	1	2	6	32	50	207	-157	280
30	1.1	60	1	1	2	6	32	147	192	-45	273
31	0.7	80	2	1	2	6	32	-2073	-3973	1900	-4026
32	0.8	80	2	1	2	6	32	-1606	-3233	1627	-3317
33	0.9	80	2	1	2	6	32	-1447	-2580	1133	-2644
34	0.92	80	2	1	2	6	32	-1050	-2165	1115	-2218
35	0.96	80	2	1	2	6	32	-698	-1606	908	-1660
36	0.98	80	2	1	2	6	32	-409	-1199	790	-1257
37	0.99	80	2	1	2	6	32	-194	-907	713	-963
38	1	80	2	1	2	6	32	7	-714	721	-806
39	1.01	80	2	1	2	6	32	54	-570	624	-641
40	1.02	80	2	1	2	6	32	73	-297	370	-397
41	1.02	80	1	1	2	6	32	62	-207	269	-322
42	1.04	80	1	1	2	6	32	94	-139	233	-236
43	1.06	80	1	1	2	6	32	139	-46	185	-182
44	1.08	80	1	1	2	6	32	128	53	75	135
45	1.1	80	1	1	2	6	32	59	231	-172	324
46	0.7	100	2	1	2	6	32	-2061	-3986	1924	-4054
47	0.8	100	2	1	2	6	32	-1631	-3260	1629	-3353
48	0.9	100	2	1	2	6	32	-1448	-2599	1151	-2670
49	0.92	100	2	1	2	6	32	-1112	-2221	1109	-2287
50	0.96	100	2	1	2	6	32	-755	-1629	874	-1689
51	0.98	100	2	1	2	6	32	-475	-1248	773	-1325
52	0.99	100	2	1	2	6	32	-247	-986	739	-1066
53	1	100	2	1	2	6	32	-80	-788	708	-901
54	1.01	100	2	1	2	6	32	29	-659	688	-759
55	1.02	100	2	1	2	6	32	63	-535	598	-637
56	1.02	100	1	1	2	6	32	49	-244	293	-396
57	1.04	100	1	1	2	6	32	84	-199	283	-346
58	1.06	100	1	1	2	6	32	108	-128	236	-251
59	1.08	100	1	1	2	6	32	128	-31	159	-153
60	1.1	100	1	1	2	6	32	137	66	71	155

## Sheet: TableS2
#	MT	cohesion [MPa]	transform width [km]	overburden density [kg/m3]	Vx [cm/yr]	H_Litho [km]	transform Length [km]	avg FZ [m]	avg TF [m]	FZ-TF [m]	water_depth[km]
base Mode1	1.08	80	1	1	2	6	32	128	53	75
	1.08	80	1	1000	2	6	32	111	79	32	2
	1.08	80	1	1000	2	6	32	114	109	5	4
	1.08	80	1	1	1	6	32	96	153	-57
	1.08	80	1	1	5	6	32	117	111	5
	1.08	80	1	1	2	4	32	109	-82	191
	1.08	80	1	1	2	8	32	112	197	-85
	1.08	80	1	1	2	6	62	-162	637	-799
base Mode2	1.01	80	2	1	2	6	32	54	-570	624
	1.01	80	2	1000	2	6	32	59	-598	657	2
	1.01	80	2	1000	2	6	32	65	-525	590	4
	1.01	80	2	1	1	6	32	57	-550	607
	1.01	80	2	1	5	6	32	43	-614	657
	1.01	80	2	1	2	4	32	37	-649	686
	1.01	80	2	1	2	8	32	60	-521	581
	1.01	80	2	1	2	6	62	69	-558	627
base Mode3	0.96	80	2	1	2	6	32	-698	-1606	908
	0.96	80	2	1000	2	6	32	-650	-1693	1043	2
	0.96	80	2	1000	2	6	32	-625	-1684	1059	4
	0.96	80	2	1	1	6	32	-621	-1510	889
	0.96	80	2	1	5	6	32	-866	-1742	875
	0.96	80	2	1	2	4	32	-481	-1290	809
	0.96	80	2	1	2	8	32	-985	-1892	907
	0.96	80	2	1	2	6	62	-634	-1497	863
